# Supplementary material for: Genome-Wide Analysis of the FNSII Gene Family and the Role of CitFNSII-1 in Flavonoid Synthesis in Citrus
Source: Plants (Basel). 2025 Jun 24;14(13):1936. doi: 10.3390/plants14131936 (PMC12251898; doi:10.3390/plants14131936)
Supplement: Supplementary file 1 [file plants-14-01936-s001.zip › Supplementary Table S1.xlsx]

## Sheet: Supplementary Table S1
Supplementary Table S1 The primers used in the study
Primer name	Sequence (5′－3′)	Comments
T-CitFNSII-1-f	atgacacttcaaccactgat	T Cloning
T-CitFNSII-1-r	ctaatttaggatactaggag	T Cloning
P1300GMN-CitFNSII-1-f	GGGTACCCGGGGATCCATGACACTTCAACCACTGATTT	Identification of transgenic plants
P1300GMN-CitFNSII-1-r	ATTCCTGCAGGTCGACCTAATTTAGGATACTAGGAGCACAA	Identification of transgenic plants
TRV2-CitFNSII-1-f	GAATTCttggaagaacccattggaat	Identification of transgenic plants
TRV2-CitFNSII-1-r	GGATCCctaatttaggatactaggag	Identification of transgenic plants
RT-CitFNSII-1-f	TCCACGTCATTGGAATGGTCA	Quantitative Real-time PCR
RT-CitFNSII-1-r	TAGCTGCTAGAGTTGCTGGC	Quantitative Real-time PCR
T-CHI-1-f	atgaacccgagcccgagcgt	T Cloning
T-CHI-1-r	tttcattttatcgctggtca	T Cloning
P1300GMN-CHI-1-f	GGGTACCCGGGGATCCATGAACCCGAGCCCGAGC	Vector Construction
P1300GMN-CHI-1-r	ATTCCTGCAGGTCGACTTTCATTTTATCGCTGGTCACGTTC	Vector Construction
TRV2-CHI-1-f	GAATTCaaattttttggcatttatac	Vector Construction
TRV2-CHI-1-r	GGATCCtttcattttatcgctggtca	Vector Construction
RT-CHI-1-f	GCACAGATACTTCATCCACGTC	Quantitative Real-time PCR
RT-CHI-1-r	TCAACCACACCATCGGGACT	Quantitative Real-time PCR
BD-CitFNSII-1-f	CATGGAGGCCGAATTCATGACACTTCAACCACTGATTT	Vector Construction
BD-CitFNSII-1-r	GCAGGTCGACGGATCCCTAATTTAGGATACTAGGAGCACAA	Vector Construction
AD-CHI-1-f	GGAGGCCAGTGAATTCATGAACCCGAGCCCGAGC	Vector Construction
AD-CHI-1-r	CGAGCTCGATGGATCCTTTCATTTTATCGCTGGTCACGTTC	Vector Construction
GAPDH-f	TCTTGCCTGCTTTGAATGGA	Quantitative Real-time PCR
GAPDH-r	TGTGAGGTCAACCACTGCGACAT	Quantitative Real-time PCR
nLUC-CitFNSII-1-f	CTTAGTGTCTCAAGGGTACCATGACACTTCAACCACTGATTT	Vector Construction
nLUC-CitFNSII-1-r	GAAAAAAAAAGTCGACCTAATTTAGGATACTAGGAGCACAA	Vector Construction
cLUC-CHI-1-f	CTTAGTGTCTCAAGGGTACCATGAACCCGAGCCCGAGC	Vector Construction
cLUC-CHI-1-r	GAAAAAAAAAGTCGACTTTCATTTTATCGCTGGTCACGTTC	Vector Construction
nYFP-CitFNSII-1-f	GGGGGACGAGCTCGGGTACCATGACACTTCAACCACTGATTT	Vector Construction
nYFP-CitFNSII-1-r	TCTGGGGACCGAATTCCTAATTTAGGATACTAGGAGCACAA	Vector Construction
cYFP-CHI-1-f	CCATGATTACGAATTCATGAACCCGAGCCCGAGC	Vector Construction
cYFP-CHI-1-r	CTAGAGGATCCCCGGGTACCTTTCATTTTATCGCTGGTCACGTT	Vector Construction
